# Supplementary material for: asteRIa enables robust interaction modeling between chromatin modifications and epigenetic readers
Source: Nucleic Acids Res. 2024 May 16;52(11):6129–44. doi: 10.1093/nar/gkae361 (PMC11194111; doi:10.1093/nar/gkae361)
Supplement: gkae361_Supplemental_Files [file gkae361_supplemental_files.zip]

Archive with 2 entries (2 files):
- Stadler_etal_asteRIa_Extended_Fig_merged.pdf
- Stadler_etal_asteRIa_supplementary_material 1.pdf
